# Supplementary material for: Basic critical care echocardiography training of intensivists allows reproducible and reliable measurements of cardiac output
Source: Ultrasound J. 2019 Apr 16;11:5. doi: 10.1186/s13089-019-0120-0 (PMC6638616; doi:10.1186/s13089-019-0120-0)
Supplement: Supplementary file 1 — Additional file 1. PWD-CO vs. PAC-CO Data. [file 13089_2019_120_MOESM1_ESM.xlsx]

## Sheet: Hoja1
Code	Age	Gender	WeithinAdmissionKg	HeightM	BMI	DateAdmissionICU	TimeAdmissionICU	dayecho	timeecho	timetoechodays	timetoechogroups	DiagnosisinAdmission	DiagnosisAdmissiongroups	Diabetes	HepaticCirrohsis	CardiaccongestivefailureNYHA4	COPD	SolidNEO	HIV	Cronicrenalfailure	Corticotherapy	NEOhematologic	Code2	DateEchoObs1	TimebeginEchoObs1	TimeEndEchoObs1	TimeObs1	HRObs1	PLAXObs1	A5CObs1	LVOTdiamObs1.1	LVOTdiamObs1.2	LVOTdiamObs1.3	LVOTdiamMeanObs1	LVOTdiamMaxObs1	VTIObs1.1	VTIObs1.2	VTIObs1.3	VTImeanObs1	COEchoObs1	CIEchoObs1	COEchoLVOTdiamMaxObs1	TimebeginEchoECObs2	TimeEndEchoObs2	TimeObs2	HRObs2	PLAXObs2	A5CObs2	LVOTdiamObs2.1
1	70	female				19.05.2013		22.05.2013	15:50:00	3.5	>48h	urinary septic shock	sepsis	NO	NO	NO	NO	NO	NO	NO	NO	NO	1	22.05.2013	15:50:00			91	Suboptimal	Suboptimal													15:54:00	16:20:00	00:26:00		Suboptimal	Suboptimal
2	50	female	55	1.6	21.48	24.05.2013	14:45:00	26.05.2013	16:11:00	2	>48h	septic shock	sepsis	YES	YES	NO	NO	NO	NO	YES	NO	NO	2	26.05.2013	16:11:00	16:27:00	00:16:00	64	Optimal	Optimal	1.96	1.76	1.93	1.88	1.96	30	29	29	29.33	5.23	3.35	5.66	16:45:00	17:00:00	00:15:00	66	Optimal	Optimal	1.78
3	24	male	81	1.8	25	28.05.2013	09:30:00	29.05.2013	13:50:00	1.5	24-48h	traumatic	trauma	NO	NO	NO	NO	NO	NO	NO	NO	NO	3	29.05.2013	13:50:00	13:57:00	00:07:00	111	Inappropriate	Suboptimal						13	12	12	12.33				13:57:00	14:10:00	00:13:00	114	Inappropriate	Suboptimal
4	69	male	100	1.8	30.86	30.05.2013	04:00:00	06.06.2013	15:44:00	8.5	>48h	broken abdominal aortic aneurism	broken Aortic Abdominal Aneurism	YES	NO	NO	NO	NO	NO	NO	NO	NO	4	06.06.2013	15:44:00	15:55:00	00:11:00	87	Suboptimal	Suboptimal	2.35	2.29	2.05	2.23	2.35	19	21	20	20	6.79	3.1	7.54	16:05:00	16:20:00	00:15:00	88	Suboptimal	Suboptimal	2.14
5	59	male	90	1.8	27.78	09.06.2013	22:00:00	11.06.2013	15:27:00	2.5	24-48h	septic shock	sepsis	NO	NO	NO	NO	NO	NO	NO	NO	NO	5	11.06.2013	15:27:00	15:35:00	00:08:00	101	Optimal	Optimal	2.25	2.09	2.04	2.13	2.25	22	21	19	20.67	7.41	3.53	8.3	15:38:00	15:50:00	00:12:00	107	Optimal	Suboptimal	2.15
6	59	male	85	1.75	27.76	17.06.2014	03:00:00	19.06.2013	15:23:00	2.5	24-48h	abdominal sepsis	sepsis	YES	NO	NO	NO	YES	NO	NO	NO	NO	6	19.06.2013	15:23:00	15:29:00	00:06:00	91	Optimal	Optimal	1.89	1.94	1.89	1.91	1.94	21	22	22	21.67	5.63	2.8	5.83	15:30:00	15:41:00	00:11:00	89	Optimal	Optimal	1.87
7	77	female	62	1.55	25.81	24.06.2013	19:00:00	27.06.2013	15:11:00	3	>48h	abdominal sepsis	sepsis	YES	NO	NO	NO	YES	NO	NO	NO	NO	7	27.06.2013	15:11:00	15:19:00	00:08:00	109	Suboptimal	Optimal	2.03	1.92	1.91	1.95	2.03	22	21	25	22.67		4.6		15:22:00	15:40:00	00:18:00	108	Suboptimal	Optimal	1.94
8	55	male	55	1.7	19.03	27.06.2013	06:00:00	02.07.2013	16:05:00	5.5	>48h	community acquired pneumonia	respiratory failure	YES	YES	NO	YES	NO	NO	NO	NO	NO	8	02.07.2013	16:05:00	16:20:00	00:15:00	108	Optimal	Optimal	2.16	2.07	2.06	2.1	2.16	19	17	18	18	6.71	4.12	7.12	16:21:00	16:35:00	00:14:00	115	Optimal	Optimal	2.91
9	60	female	68	1.65	24.98	02.07.2013	22:00:00	04.07.2013	16:14:00	2	24-48h	community acquierd pneumonia	respiratory failure	NO	NO	NO	NO	NO	NO	NO	NO	NO	9	04.07.2013	16:14:00	16:20:00	00:06:00	100	Suboptimal	Optimal	1.81	1.82	1.83	1.82	1.83	21	22	21	21.33	5.55	3.19	5.61	16:27:00	16:40:00	00:13:00	100	Suboptimal	Optimal	1.92
10	73	male	75	1.75	24.49	16.07.2013	12:00:00	17.07.2013	16:20:00	1	24-48h	abdominal sepsis	sepsis	NO	NO	NO	NO	NO	NO	NO	NO	NO	10	17.07.2013	16:20:00	16:29:00	00:09:00	115	Optimal	Suboptimal	1.93	2.06	2.07	2.02	2.07	20	22	22	21.33	7.86	4.14	8.25	16:35:00	16:45:00	00:10:00	109	Optimal	Suboptimal	1.96
11	83	female	70	1.6	27.34	13.07.2013	10:00:00	17.07.2013	17:00:00	4	>48h	cardiac arrest	other	NO	NO	NO	NO	NO	NO	NO	NO	NO	11	17.07.2013	17:00:00	17:06:00	00:06:00	78	Suboptimal	Optimal	1.81	1.86	1.88	1.85	1.88	19	20	21	20	4.19	2.42	4.33	17:08:00	17:15:00	00:07:00	78	Optimal	Suboptimal	2.03
12	67	male	100	1.7	34.6	20.07.2013	15:00:00	22.07.2013	16:35:00	2	>48h	hemorrhagic shock	other	NO	NO	NO	YES	NO	NO	NO	NO	NO	12	22.07.2013	16:35:00	16:52:00	00:17:00	95	Suboptimal	Suboptimal	1.87	1.88	1.81	1.85	1.88	23	22	21	22		2.67		17:08:00	17:20:00	00:12:00	95	Suboptimal	Suboptimal	1.96
13	83	male	85	1.8	26.23	26.07.2013	04:00:00	30.07.2013	19:53:00	4.5	>48h	traumatic	trauma	NO	NO	NO	NO	NO	NO	NO	NO	NO	13	30.07.2013	19:53:00	20:04:00	00:11:00	93	Suboptimal	Suboptimal	2.15	2	1.98	2.04	2.15	18	20	18	18.67	5.69	2.83	6.3	20:10:00	20:30:00	00:20:00	93	Suboptimal	Suboptimal	1.87
14	73	male	103	1.5	45.78	08.08.2013	12:00:00	09.08.2013	16:15:00	1	24-48h	broken aortic abdominal aneurism	broken Aortic Abdominal Aneurism	YES	NO	NO	YES	NO	NO	NO	NO	NO	14	09.08.2013	16:15:00	16:24:00	00:09:00	93	Suboptimal	Suboptimal	2.16	1.98	2.2	2.11	2.2	24	24	22	23.33		3.8		16:26:00	16:41:00	00:15:00	93	Suboptimal	Inappropriate	2.07
15	74	male	64	1.69	22.41	24.08.2013	03:30:00	12.09.2013	11:15:00	19	>48h	post-surgery pulmonary edema	respiratory failure	NO	NO	NO	NO	YES	NO	NO	NO	NO	15	12.09.2013	11:15:00	11:28:00	00:13:00	88	Optimal	Optimal	1.71	1.86	1.83	1.8	1.86	18	19	18	18.33	4.1	2.29	4.38	11:35:00	11:49:00	00:14:00	88	Optimal	Optimal	1.54
16	45	male	75	1.7	25.95	23.09.2013	14:00:00	24.09.2013	16:54:00	1	24-48h	septic shock	sepsis	NO	NO	NO	NO	NO	NO	NO	NO	NO	16	24.09.2013	16:54:00	17:03:00	00:09:00	73	Optimal	Optimal	1.94	1.85	1.69	1.83	1.94	24	21	24	23		2.36		17:06:00	17:15:00	00:09:00	72	Optimal	Optimal	1.93
17	71	male	118	1.66	42.82	11.10.2013	19:00:00	14.10.2013	15:51:00	3	>48h	traumatic	trauma	YES	NO	NO	NO	NO	NO	NO	NO	NO	17	14.10.2013	15:51:00			92	Optimal	Suboptimal																	Optimal	Suboptimal
18	61	female	90	1.65	33.06	16.10.2013	00:28:00	17.10.2013	15:20:00	1.5	24-48h	septic shock	sepsis	YES	NO	NO	NO	NO	NO	NO	NO	NO	18	17.10.2013	15:20:00	15:30:00	00:10:00	80	Optimal	Suboptimal	1.81	1.92	1.9	1.88	1.92	17	15	14	15.33	3.39	1.72	3.55	15:40:00	15:55:00	00:15:00	80	Optimal	Suboptimal	1.79
19	72	male	80	1.65	29.38	18.10.2013	13:00:00	21.10.2013	15:12:00	3	>48h	respiratory failure	respiratory failure	YES	NO	NO	NO	NO	NO	NO	NO	NO	19	21.10.2013	15:12:00	15:33:00	00:21:00	83	Suboptimal	Suboptimal	1.93	2.08	1.93	1.98	2.08	15	16	16	15.67		2.1		15:36:00	15:52:00	00:16:00	83	Suboptimal	Suboptimal	2.18
20	75	male	69	1.7	23.88	24.10.2013	14:19:00	25.10.2013	15:28:00	1	24-48h	respiratory septic shock	respiratory failure	NO	NO	NO	YES	YES	NO	NO	NO	NO	20	25.10.2013	15:28:00	16:02:00	00:34:00	106	Suboptimal	Suboptimal	2.12	2.2	2.12	2.15	2.2	15	13	14	14		2.95		16:15:00	16:34:00	00:19:00	106	Inappropriate	Inappropriate	2.23
21	83	male	70	1.55	29.14	21.10.2013	19:00:00	28.10.2013	15:30:00	7	>48h	acute sever pancreatitis	other	NO	NO	NO	YES	NO	NO	NO	NO	NO	21	28.10.2013	15:30:00	15:42:00	00:12:00	70	Suboptimal	Suboptimal	1.93	2.05	2.05	2.01	2.05	21	18	19	19.33	4.29	2.54	4.46	15:45:00	16:00:00	00:15:00	70	Suboptimal	Suboptimal	1.8
22	52	male	81.5	1.75	26.61	17.10.2013	21:07:00	30.10.2013	15:33:00	13	>48h	arterial ischemia	other	NO	NO	NO	NO	NO	NO	NO	NO	NO	22	30.10.2013	15:33:00	15:57:00	00:24:00	89	Suboptimal	Suboptimal	2.18	2.11	2.07	2.12	2.18	15	14	16	15	4.71	2.19	4.98	16:05:00	16:16:00	00:11:00	89	Suboptimal	Suboptimal	2.01
23	75	male	72	1.75	23.51	29.10.2013	15:13:00	31.10.2013	15:10:00	2	24-48h	acute renal failure	other	YES	NO	NO	NO	YES	NO	YES	NO	NO	23	31.10.2013	15:10:00	15:25:00	00:15:00	99	Suboptimal	Suboptimal	1.93	1.9	2.05	1.96	2.05	22	17	21	20	5.97	3.23	6.53	15:35:00	15:54:00	00:19:00	99	Suboptimal	Suboptimal	2.11
24	75	male	88	1.7	30.45	12.11.2013	18:00:00	13.11.2013	16:25:00	1	<24h	septic shock	sepsis	NO	NO	NO	NO	YES	NO	NO	NO	NO	24	13.11.2013	16:25:00	16:40:00	00:15:00	106	Suboptimal	Inappropriate	1.86	2	1.89	1.92	2	15	14	15	14.67	4.48	2.2	4.88	17:05:00	17:16:00	00:11:00	101	Suboptimal	Suboptimal	1.86
25	63	male	70	1.7	24.22	02.12.2013	22:11:00	03.12.2013	17:40:00	1	<24h	septic shock	sepsis	NO	NO	NO	NO	YES	NO	NO	NO	NO	25	03.12.2013	17:40:00	17:59:00	00:19:00	102	Suboptimal	Suboptimal	2.05	2	2	2.02	2.05	15	14	14	14.33	4.67	2.39	4.82	18:05:00	18:20:00	00:15:00	94	Suboptimal	Inappropriate	1.85
26	81	male	80	1.85	23.37	14.01.2014	22:19:00					spinal injury	trauma	NO	NO	NO	NO	NO	NO	NO	NO	NO	26						Inappropriate	Inappropriate																	Inappropriate	Inappropriate
27	54	male	80	1.75	26.12	21.01.2014	06:00:00	24.01.2014	17:20:00	3.5	>48h	digestive hemorrhage	other	NO	NO	NO	NO	NO	NO	NO	NO	NO	27	24.01.2014	17:20:00	17:40:00	00:20:00	98	Optimal	Optimal	2.09	2.33	2.17	2.2	2.33	27	27	28	27.33	10.15	5.15	11.42	17:50:00	18:05:00	00:15:00	98	Optimal	Optimal	1.96
28	80	male	61	1.65	22.41	25.01.2014	12:54:00					respiratory septic shock	sepsis	NO	NO	NO	YES	NO	NO	NO	NO	NO	28						Optimal	Optimal																	Optimal	Optimal
29	65	male	53	1.64	19.71	05.02.2014	05:16:00					respiratory septic shock	sepsis	NO	NO	NO	NO	NO	NO	NO	NO	NO	29						Inappropriate	Inappropriate																	Inappropriate	Inappropriate
30	77	male	70			10.04.2014	15:16:00	15.04.2014	18:29:00	5	>48h	broken aortic abdominal aneurism	broken Aortic Abdominal Aneurism	YES	NO	NO	NO	NO	NO	NO	NO	NO	30	15.04.2014	18:29:00	18:38:00	00:09:00	89	Optimal	Optimal	1.89	1.9	1.93	1.91	1.93	22	20	20	20.67		2.95
31	61	male	60	1.72	20.28	07.05.2014	17:00:00	12.05.2014	16:16:00	5	>48h	meningitis septic shock	sepsis	NO	NO	NO	NO	NO	NO	NO	NO	NO	31	12.05.2014	16:16:00	16:26:00	00:10:00	96	Optimal	Optimal	2	2.03	1.95	1.99	2.03	20	21	19	20	5.99	3.54	6.21	16:29:00	16:36:00	00:07:00	82	Optimal	Optimal	2.09
32	78	male	78	1.7	26.99	15.05.2014	22:19:00	20.05.2014	16:34:00	5	>48h	urinary septic shock	sepsis	YES	NO	NO	NO	YES	NO	NO	NO	NO	32	20.05.2014	16:34:00	16:43:00	00:09:00	83	Suboptimal	Suboptimal	1.95	1.98	1.87	1.93	1.98	18	20	21	19.67	4.79	2.49	5.02	16:45:00	17:05:00	00:20:00	69	Suboptimal	Suboptimal	1.84
33	40	female	85	1.7	29.41	21.06.2014	12:25:00	27.06.2014	11:43:00	6	>48h	hemorrhagic shock	other	NO	YES	NO	NO	NO	NO	NO	NO	NO	33	27.06.2014	11:43:00	11:57:00	00:14:00	101	Optimal	Optimal	1.77	1.7	1.77	1.75	1.77	25	26	27	26	6.29	3.16	6.46	12:00:00	12:08:00	00:08:00	101	Optimal	Optimal	1.64
34	77	male	108	1.7	37.37	29.10.2014	17:27:00					respiratory failure	respiratory failure	YES	NO	NO	YES	YES	NO	NO	NO	NO	34	03.11.2014
35	86	male	80	1.6	31.25	30.10.2014	19:40:00	03.11.2014	09:30:00	25	>48h	septic shock	sepsis	YES	NO	NO	NO	NO	NO	NO	NO	NO	35	03.11.2014	09:30:00	09:44:00	00:14:00	69	Suboptimal	Suboptimal	2.03	1.97	2.06	2.02	2.06	23	23	23	23	5.08		5.29	10:51:00	11:00:00	00:09:00	69	Optimal	Suboptimal	1.81
36	66	male	90	1.75	29.39	22.11.2014	02:45:00					broken aortic abdominal aneurism	broken Aortic Abdominal Aneurism	YES	NO	NO	NO	NO	NO	NO	NO	NO	36
37	78	female	75	1.6	29.3	02.12.2014	03:00:00	05.12.2014	11:40:00	3	>48h	abdominal sepsis	sepsis	YES	NO	NO	NO	NO	NO	NO	NO	NO	37	05.12.2014	11:40:00	11:55:00	00:15:00	87	Optimal	Optimal	2.1	2.1	2.1	2.1	2.1	23	21	22	22	6.63		6.63	12:00:00	12:08:00	00:08:00	87	Optimal	Optimal	1.85
38	81	male	90	1.6	35.16	15.01.2015	17:32:00					acute severe pancreatitis	other	NO	NO	NO	NO	NO	NO	NO	NO	NO	38
39	48	male	110	1.75	35.92	22.01.2015	11:26:00	03.02.2015	16:06:00	12	>48h	community acquired pneumonia	respiratory failure	NO	NO	NO	NO	NO	NO	NO	YES	NO	39	03.02.2015	16:06:00	16:24:00	00:18:00	99	Optimal	Suboptimal	2.17	2.14	2.17	2.16	2.17	24	21	22	22.33	8.1		8.17	16:30:00	16:35:00	00:05:00	98	Optimal	Suboptimal	1.7
40	77	male	80	1.67	28.69	06.02.2015	01:00:00	09.02.2015	15:53:00	9.5	>48h	broken aortic abdominal aneurism	broken Aortic Abdominal Aneurism	NO	NO	NO	YES	NO	NO	NO	NO	NO	40	09.02.2015	15:53:00	16:03:00	00:10:00	91	Suboptimal	Optimal	1.79	1.95	2.02	1.92	2.02	21	20	21	20.67	5.44		6.02	16:12:00	16:20:00	00:08:00	91	Optimal	Optimal	1.88
41	73	male	70	1.7	24.22	22.02.2015	03:42:00					abdominal sepsis	sepsis	NO	NO	NO	YES	NO	NO	NO	NO	NO	41	23.02.2015					Inappropriate	Inappropriate																	Inappropriate	Inappropriate
42	39	female	60	1.55	24.97	25.02.2015	18:13:00	27.02.2015	10:01:00	1.5	24-48h	streptoccocal toxic shock syndrome	sepsis	NO	NO	NO	NO	NO	NO	NO	NO	NO	42	27.02.2015	10:01:00	10:24:00	00:23:00	111	Suboptimal	Optimal	1.74	1.74	1.75	1.74	1.75	19	20	22	20.33	5.38		5.43	10:25:00	10:36:00	00:11:00	111	Suboptimal	Optimal	1.45
variable info.										Time in days between admission to ICU and day of study																	Time that spent observer 1 obtaining the cardiac output with echocardiography	Heart rate	Image quality in parasternal long axis view according to observer 1	Image quality in apical 5 chamber view according to observer 1	First measurement of LVOT diameter by observer 1	Second measurement of LVOT diameter by observer 1	Third measurement of LVOT diameter by observer 1	Average of the three measurements of the LVOT diameter performed by observer 1	Biggest of the three measurements of the LVOT diameter performed by observer 1	First VTI measurement by observer 1	Second VTI measurement by observer 1	Third VTI measurement by observer 1	Average of the three measurements of VTI by observer 1	Cardiac output obtained by observer 1 using the mean of the three LVOT diameter measurements	Cardiac index obtained by observer 1 using the mean of the three LVOT diameter measurements	Cardiac output obtained by observer 1 using the biggest LVOT diameter of the three measurements			Time that spent observer 2 obtaining the cardiac output with echocardiography		Image quality in parasternal long axis view according to observer 2	Image quality in apical 5 chamber view according to observer 2	First measurement of LVOT diameter by observer 2
Variable used to do all the statistics only in the patients with CO<6
Mean of the three cardiac output measurements performed with swan
CO measured by echocardiography, mean of the 3 observers
CO measured by echocardiography, mean of the 3 observers using the biggest LVOT diameter
Central venous pressure
Pulmonary artery pressure
Pulmonary capillary pressure
Body surface area
[truncated: 85 more columns]
